# Supplementary material for: Rustrela Virus-Associated Encephalomyelitis (‘Staggering Disease’) in Cats from Eastern Austria, 1994–2016
Source: Viruses. 2023 Jul 25;15(8):1621. doi: 10.3390/v15081621 (PMC10458416; doi:10.3390/v15081621)
Supplement: Supplementary file 1 [file viruses-15-01621-s001.zip]

Archive with 1 entries (1 files):
- viruses-2490997-supplementary.pdf
